# Supplementary material for: Native amphibian toxin reduces invasive crayfish feeding with potential benefits to stream biodiversity
Source: BMC Ecol Evol. 2023 Sep 13;23:51. doi: 10.1186/s12862-023-02162-6 (PMC10498594; doi:10.1186/s12862-023-02162-6)
Supplement: Supplementary file 1 — Supplementary Material 1 [file 12862_2023_2162_MOESM1_ESM.xlsx]

## Sheet: Sheet1
Survivorship Models		β	pval
glmer Poisson (primary)
	frog:control	0.028	0.23
	newt:control	0.119	< 0.0001
glmer log normal Poisson
	frog:control	0.028	0.23
	newt:control	0.119	< 0.0001
negative binomial
	frog:control	0.028	0.25
	newt:control	0.12	< 0.0001
overdispersion Poisson distribution
	frog:control	0.031	0.223
	newt:control	0.124	< 0.0001
Movement Models
glmer Poisson (primary)
	frog:control	-0.01	0.95
	newt:control	-0.34	< 0.01
	TTX:control	-0.31	< 0.01
glmer log normal Poisson
	frog:control	-0.007	0.95
	newt:control	-0.293	< 0.01
	TTX:control	-0.312	< 0.01
negative binomial
	overfit (model singularity)
overdispersion Poisson distribution
	overfit (model singularity)
